# Supplementary material for: Textural and Consumer-Aided Characterisation and Acceptability of a Hybrid Meat and Plant-Based Burger Patty
Source: Foods. 2023 Jun 1;12(11):2246. doi: 10.3390/foods12112246 (PMC10253062; doi:10.3390/foods12112246)
Supplement: Supplementary file 1 [file foods-12-02246-s001.zip]

Archive with 1 entries (1 files):
- foods-2403021-supplementary.pdf
